# Supplementary material for: Three enigmatic BioH isoenzymes are programmed in the early stage of mycobacterial biotin synthesis, an attractive anti-TB drug target
Source: PLoS Pathog. 2022 Jul 11;18(7):e1010615. doi: 10.1371/journal.ppat.1010615 (PMC9302846; doi:10.1371/journal.ppat.1010615)
Supplement: S1 Table — (XLSX) [file ppat.1010615.s001.xlsx]

## Sheet: Sheet1
	M. smegmatis	Gene Annotation
1	MSMEG_0093	class I SAM-dependent methyltransferase
2	MSMEG_0095	class I SAM-dependent methyltransferase
3	MSMEG_0098	methyltransferase domain-containing protein
4	MSMEG_0224	O-methyltransferase
5	MSMEG_0310	class I SAM-dependent methyltransferase
6	MSMEG_0387	class I SAM-dependent methyltransferase
7	MSMEG_0391	class I SAM-dependent methyltransferase
8	MSMEG_0393	class I SAM-dependent methyltransferase
9	MSMEG_0546	class I SAM-dependent methyltransferase
10	MSMEG_0607	SAM-dependent methyltransferase
11	MSMEG_0614	class I SAM-dependent methyltransferase
12	MSMEG_0629	trans-aconitate 2-methyltransferase
13	MSMEG_0902	class I SAM-dependent methyltransferase
14	MSMEG_0913	class I SAM-dependent methyltransferase
15	MSMEG_0925	class I SAM-dependent methyltransferase
16	MSMEG_0997	class I SAM-dependent methyltransferase
17	MSMEG_1005	class I SAM-dependent methyltransferase
18	MSMEG_1049	class I SAM-dependent methyltransferase
19	MSMEG_1050	SAM-dependent methyltransferase
20	MSMEG_1203	class I SAM-dependent methyltransferase
21	MSMEG_1205	class I SAM-dependent methyltransferase
22	MSMEG_1350	class I SAM-dependent methyltransferase
23	MSMEG_1479	class I SAM-dependent methyltransferase
24	MSMEG_1480	class I SAM-dependent methyltransferase
25	MSMEG_1481	class I SAM-dependent methyltransferase
26	MSMEG_1482	class I SAM-dependent methyltransferase
27	MSMEG_1501	class I SAM-dependent methyltransferase
28	MSMEG_1650	class I SAM-dependent methyltransferase
29	MSMEG_1744	class I SAM-dependent methyltransferase
30	MSMEG_1771	class I SAM-dependent methyltransferase
31	MSMEG_1888	class I SAM-dependent methyltransferase
32	MSMEG_1892	class I SAM-dependent methyltransferase
33	MSMEG_1893	class I SAM-dependent methyltransferase
34	MSMEG_2067	class I SAM-dependent methyltransferase
35	MSMEG_2213	class I SAM-dependent methyltransferase
36	MSMEG_2285	class I SAM-dependent methyltransferase
37	MSMEG_2285	class I SAM-dependent methyltransferase
38	MSMEG_2329	class I SAM-dependent methyltransferase
39	MSMEG_2350	class I SAM-dependent methyltransferase
40	MSMEG_2539	class I SAM-dependent methyltransferase
41	MSMEG_2632	class I SAM-dependent methyltransferase
42	MSMEG_2773	class I SAM-dependent methyltransferase
43	MSMEG_3041	class I SAM-dependent methyltransferase
44	MSMEG_3286	class I SAM-dependent methyltransferase
45	MSMEG_3424	class I SAM-dependent methyltransferase
46	MSMEG_3430	class I SAM-dependent methyltransferase
47	MSMEG_3538	class I SAM-dependent methyltransferase
48	MSMEG_4128	class I SAM-dependent methyltransferase
49	MSMEG_4338	class I SAM-dependent methyltransferase
50	MSMEG_4544	class I SAM-dependent methyltransferase
51	MSMEG_4708	class I SAM-dependent methyltransferase
52	MSMEG_4738	class I SAM-dependent methyltransferase
53	MSMEG_4739	class I SAM-dependent methyltransferase
54	MSMEG_5003	class I SAM-dependent methyltransferase
55	MSMEG_5073	class I SAM-dependent methyltransferase
56	MSMEG_5173	class I SAM-dependent methyltransferase
57	MSMEG_5176	class I SAM-dependent methyltransferase
58	MSMEG_5310	class I SAM-dependent methyltransferase
59	MSMEG_5353	class I SAM-dependent methyltransferase
60	MSMEG_5354	class I SAM-dependent methyltransferase
61	MSMEG_5975	class I SAM-dependent methyltransferase
62	MSMEG_5980	class I SAM-dependent methyltransferase
63	MSMEG_6231	class I SAM-dependent methyltransferase
64	MSMEG_6235	class I SAM-dependent methyltransferase
65	MSMEG_6237	class I SAM-dependent methyltransferase
66	MSMEG_6284	class I SAM-dependent methyltransferase
67	MSMEG_6473	class I SAM-dependent methyltransferase
68	MSMEG_6482	class I SAM-dependent methyltransferase
69	MSMEG_6483	class I SAM-dependent methyltransferase
70	MSMEG_6572	class I SAM-dependent methyltransferase
71	MSMEG_6661	class I SAM-dependent methyltransferase
72	MSMEG_6663	class I SAM-dependent methyltransferase
