# Supplementary material for: Three enigmatic BioH isoenzymes are programmed in the early stage of mycobacterial biotin synthesis, an attractive anti-TB drug target
Source: PLoS Pathog. 2022 Jul 11;18(7):e1010615. doi: 10.1371/journal.ppat.1010615 (PMC9302846; doi:10.1371/journal.ppat.1010615)
Supplement: S2 Table — The symbol “/” denotes the absence of homologs. (XLSX) [file ppat.1010615.s002.xlsx]

## Sheet: Sheet1
	M. smegmatis	M. bovis	M. tuberculosis		M.s vs M.b	M.s vs M.t	M.b vs M.t
1	MSMEG_0117	BCG_2312 Probable haloalkane dehalogenase	Rv0134 epoxide hydrolase EphF		concensus 36.3% identity25.1%	42.6% 26.7%	33.9% 19.9%
2	MSMEG_0267	BCG_1134 Putative lipase lipU	Rv1076 lipase LipU		49.4% 37.7%	49.4% 37.7%	1
3	MSMEG_0280	BCG_0254c Possible esterase lipW	Rv0217c esterase LipW		73.1% 62.3%	72.4% 62%	0.997
4	MSMEG_0289	BCG_0257 Probable esterase lipC	Rv0220 esterase LipC		69.7% 60.3%	71.% 61.6%	0.976
5	MSMEG_0302	BCG_1487c Probable esterase lipO	Rv1426c esterase LipO		68.5% 57.3%	68.5% 57.3%	1
6	MSMEG_0460	BCG_0076c Possible hydrolase	Rv0045c hydrolase		28.1% 17.2%	28.1% 17.2%	1
7	MSMEG_0605	BCG_0310c Hypothetical protein	Rv0272c hypothetical protein		89.4% 80.6%	89.4% 80.6%	1
8	MSMEG_1108	BCG_0599 Possible peroxidase bpoC (non-haem peroxid	Rv0554 non-heme bromoperoxidase BpoC		71.2% 64.7%	71.2% 64.7%	1
9	MSMEG_1352	BCG_0695c Probable lipase/esterase lipG	Rv0646c lipase/esterase LipG		77.4% 64.6%	77.4% 64.6%	1
10	MSMEG_1570	BCG_1868c Possible haloalkane dehalogenase	Rv1833c haloalkane dehalogenase		28.9% 17.9%	28.9% 17.9%	1
11	MSMEG_1576	BCG_3195c Possible non-heme haloperoxidase hpx	Rv3171c non-heme haloperoxidase Hpx		35.1% 24%	36.1% 23.7%	0.997
12	MSMEG_1587	BCG_3229 Possible lipase lipV	Rv3203 lipase LipV		25.8% 14.1%	25.8% 14.1%	1
13	MSMEG_1655	BCG_3408 Conserved hypothetical protein	Rv3171c non-heme haloperoxidase Hpx		69.8% 54.7%	29.9% 20.3%	30.3% 18.2%
14	MSMEG_1797	BCG_2312 Probable haloalkane dehalogenase	Rv2296 haloalkane dehalogenase		27.6% 16.9%	27.6% 16.9%	1
15	MSMEG_1940	BCG_3229 Possible lipase lipV	Rv3203 lipase LipV		64.5% 51.4%	64.5% 51.4%	1
16	MSMEG_1984	BCG_1185 Probable epoxide hydrolase ephC	Rv0134 epoxide hydrolase EphF		33.1% 21.3%	37% 21.4%	34.5% 20.9%
17	MSMEG_1998	BCG_1185 Probable epoxide hydrolase ephC	Rv1124 epoxide hydrolase EphC		53.9% 41%	53.9% 41%	1
18	MSMEG_2036	BCG_3195c Possible non-heme haloperoxidase hpx	Rv3171c non-heme haloperoxidase Hpx		64.6% 54.7%	65% 55%	0.997
19	MSMEG_2074	BCG_0310c Hypothetical protein	Rv0272c hypothetical protein		45.1% 32.9%	45.1% 32.9%	1
20	MSMEG_2203	BCG_2324c Conserved hypothetical protein	Rv2307c hypothetical protein		28.4% 18.7%	24.7% 15.8%	0.993
21	MSMEG_2409	BCG_2991c Probable lipase/esterase lipN	Rv2970c lipase/esterase LipN		63% 50.7%	63% 50.7%	1
22	MSMEG_2517	BCG_3634c 2-hydroxy-6-oxo-6-phenylhexa-2,4-dienoate	Rv3569c 4,5-9,10-diseco-3-hydroxy-5,9, 17-trioxoand		34.6% 24.2%	34.6% 24.2%	1
23	MSMEG_2534	BCG_3634c 2-hydroxy-6-oxo-6-phenylhexa-2,4-dienoate	Rv3569c 4,5-9,10-diseco-3-hydroxy-5,9, 17-trioxoand		31.9% 19.5%	31.9% 20.5%	1
24	MSMEG_2568	BCG_0254c Possible esterase lipW	Rv0217c esterase LipW		48.6% 35.3%	48.9% 35.6%	0.997
25	MSMEG_2612	BCG_2874 Hypothetical protein	Rv2854 hypothetical protein		70% 63.4%	70% 63.4%	1
26	MSMEG_2745	/	/
27	MSMEG_2767	BCG_2708 Conserved hypothetical alanine rich protei	Rv2695 hypothetical protein		72.9% 63.6%	72.9% 63.6%	1
28	MSMEG_2777	BCG_1869 Probable hydrolase	Rv1834 hydrolase		45.6% 28.9%	45.6% 28.9%	1
29	MSMEG_2875	BCG_1460c Probable lipase lipH	Rv1399c carboxylesterase NlhH		50.6% 36.7%	50.6% 36.7%	0.997
30	MSMEG_2888	BCG_1460c Probable lipase lipH	Rv1399c carboxylesterase NlhH		47.4% 35.1%	47.4% 34.8%	0.997
31	MSMEG_2900	BCG_3634c 2-hydroxy-6-oxo-6-phenylhexa-2,4-dienoate	Rv3569c 4,5-9,10-diseco-3-hydroxy-5,9, 17-trioxoand		54.7% 38.3%	55% 38.9%	1
32	MSMEG_2913	BCG_1868c Possible haloalkane dehalogenase	Rv1833c haloalkane dehalogenase		35.6% 19.5%	35.6% 19.5%	1
33	MSMEG_2984	BCG_3656c Putative hydrolase	Rv3591c hydrolase		33.9% 22.3%	33.9% 22.3%	1
34	MSMEG_3010	BCG_3109 Probable acetyl-hydrolase/esterase lipR	Rv3084 acetyl-hydrolase LipR		39.9% 25.6%	39.6% 25.3%	0.997
35	MSMEG_3059	BCG_1461c Probable lipase lipH	Rv1400c lipase		71.9% 59.1%	71.9% 59.1%	1
36	MSMEG_3287	BCG_1185 Probable epoxide hydrolase ephC	Rv3617 epoxide hydrolase EphA		38% 24.6%	40.1% 27.6%	34.8% 3.5%
37	MSMEG_3289	BCG_3634c 2-hydroxy-6-oxo-6-phenylhexa-2,4-dienoate	Rv3569c 4,5-9,10-diseco-3-hydroxy-5,9, 17-trioxoand		26.9% 16.3%	26.9% 16.3%	1
38	MSMEG_3297	BCG_1939c Probable lignin peroxidase lipJ	Rv1900c lignin peroxidase LipJ		24% 12.9%	24.4% 13%	100% 99.8%
39	MSMEG_3336	BCG_2728 Possible hydrolase	Rv2715 hydrolase		31.1% 18.5%	30.5% 18%	0.991
40	MSMEG_3508	BCG_1251 Possible alternative RNA polymerase sigma	Rv1191 hypothetical protein		41% 31.2%	85.3% 75.2%	43.6% 38.9%
41	MSMEG_3829	BCG_1460c Probable lipase lipH	Rv1399c carboxylesterase NlhH		46.6% 34.8%	46.6% 34.8%	0.988
42	MSMEG_3842	BCG_1184c Possible peroxidase bpoB (non-haem peroxi	Rv1123c peroxidase BpoB		25.2% 15.2%	24.9% 15.1%	0.99
43	MSMEG_3856	BCG_1939c Probable lignin peroxidase lipJ	Rv1900c lignin peroxidase LipJ		26% 14.1%	26% 14.1%	100% 99.8%
44	MSMEG_3891	BCG_1185 Probable epoxide hydrolase ephC	Rv1124 epoxide hydrolase EphC		32.1% 23.9%	32.1% 23.7%	0.9915
45	MSMEG_3979	/	/
46	MSMEG_4148	BCG_2991c Probable lipase/esterase lipN	Rv2970c lipase/esterase LipN		39.5% 27.9%	39.2% 27.6%	0.992
47	MSMEG_4202	BCG_0919c Possible resuscitation-promoting factor r	Rv2294 cystathionine beta-lyase		22.8% 12.6%	25.6% 13.8%	22.1% 12.4%
48	MSMEG_4295	BCG_2240c Probable exported protease	Rv2223c carboxylesterase B		71.6% 62.6%	71.6% 62.6%	1
49	MSMEG_4450	BCG_0220 Possible lysophospholipase	Rv0183 lysophospholipase		33.5% 20.8%	33.5% 20.8%	1
50	MSMEG_4707	BCG_0599 Possible peroxidase bpoC (non-haem peroxid	Rv0554 non-heme bromoperoxidase BpoC		35.8% 24.6%	35.8% 24.6%	1
51	MSMEG_4810	BCG_3634c 2-hydroxy-6-oxo-6-phenylhexa-2,4-dienoate	Rv3569c 4,5-9,10-diseco-3-hydroxy-5,9, 17-trioxoand		29% 16.8%	29% 16.8%	1
52	MSMEG_4815	BCG_3634c 2-hydroxy-6-oxo-6-phenylhexa-2,4-dienoate	Rv3617 epoxide hydrolase EphA		29.1% 18.5%	29.3% 17.5%	29.9% 21.3%
53	MSMEG_4860	BCG_3634c 2-hydroxy-6-oxo-6-phenylhexa-2,4-dienoate	Rv3569c 4,5-9,10-diseco-3-hydroxy-5,9, 17-trioxoand		37.2% 24.6%	36.8% 24.3%	1
54	MSMEG_4867	BCG_3634c 2-hydroxy-6-oxo-6-phenylhexa-2,4-dienoate	Rv3569c 4,5-9,10-diseco-3-hydroxy-5,9, 17-trioxoand		39% 24.8%	39.7% 24.8%	1
55	MSMEG_4998	BCG_3229 Possible lipase lipV	Rv0134 epoxide hydrolase EphF		18.6% 11%	26.4% 17.6%	25.3% 14.8%
56	MSMEG_5107	BCG_1977 Probable epoxide hydrolase ephB	Rv1938 epoxide hydrolase EphB		20.9% 13.4%	21% 13.5%	1
57	MSMEG_5171	BCG_0257 Probable esterase lipC	Rv0220 esterase LipC		26.9% 16.8%	26.9% 16.8%	1
58	MSMEG_5209	BCG_1184c Possible peroxidase bpoB (non-haem peroxi	Rv1123c peroxidase BpoB		73.3% 63.4%	72.5% 62.7%	1
59	MSMEG_5210	BCG_2230c Possible short-chain dehydrogenase EphD	Rv0134 epoxide hydrolase EphF		14% 8.8%	29.9% 18.4%	19.1% 13.2%
60	MSMEG_5220	BCG_0254c Possible esterase lipW	Rv0217c esterase LipW		37.5% 25.7%	36.5% 25.1%	0.997
61	MSMEG_5271	BCG_1134 Putative lipase lipU	Rv1076 lipase LipU		65.7% 53.5%	65.7% 53.5%	1
62	MSMEG_5278	BCG_1127c Conserved hypothetical protein	Rv1069c hypothetical protein		77.2% 69.3%	77.5% 69.5%	0.998
63	MSMEG_5341	BCG_0497c Probable peptidase	Rv0457c peptidase		14.3% 7.1%	14.3% 7.1%	1
64	MSMEG_5350	BCG_3603 PPE family protein	Rv3539 PPE family protein PPE63		22.8% 10.9%	22.8% 10.9%	1
65	MSMEG_5652	BCG_0076c Possible hydrolase	Rv0045c hydrolase		27.7% 18.6%	27.5% 18.5%	1
66	MSMEG_5763	/	/		49.3% 38.7%	49.3% 38.5%	1
67	MSMEG_5823	BCG_1127c Conserved hypothetical protein	Rv1069c hypothetical protein
68	MSMEG_5878	BCG_3784 Probable cutinase precursor cut5	Rv1758 cutinase		65.8% 51.3%	50.2% 40.3%	50.9% 42.3%
69	MSMEG_6029	BCG_0220 Possible lysophospholipase	Rv0183 lysophospholipase		38.1% 24.7%	37.1% 24.1%	1
70	MSMEG_6037	BCG_3634c 2-hydroxy-6-oxo-6-phenylhexa-2,4-dienoate	Rv3569c 4,5-9,10-diseco-3-hydroxy-5,9, 17-trioxoand		87.8% 79.6%	87.8% 79.6%	1
71	MSMEG_6085	BCG_3656c Putative hydrolase	Rv3591c hydrolase		78.1% 71.2%	78.1% 71.2%	1
72	MSMEG_6106	BCG_1977 Probable epoxide hydrolase ephB	Rv3617 epoxide hydrolase EphA		46.4% 35.5%	80.7% 71.8%	45.2% 35.2%
73	MSMEG_6151	BCG_3634c 2-hydroxy-6-oxo-6-phenylhexa-2,4-dienoate	Rv0134 epoxide hydrolase EphF		35.4% 22.6%	38.8% 24.3%	31.6% 19.2%
74	MSMEG_6184	BCG_3728 Possible epoxide hydrolase ephE	Rv3670 epoxide hydrolase EphE		77.7% 69.7%	77.7% 69.7%	1
75	MSMEG_6381	BCG_2815c Conserved hypothetical protein	Rv2797c hypothetical protein		38.8% 27.9%	38.5% 27.7%	1
76	MSMEG_6533	BCG_1184c Possible peroxidase bpoB (non-haem peroxi	Rv1123c peroxidase BpoB		31.5% 20.3%	31.5% 20.3%	1
77	MSMEG_6586	BCG_2728 Possible hydrolase	Rv2715 hydrolase		30% 18.3%	29.7% 18.1%	1
78	MSMEG_6597	BCG_3229 Possible lipase lipV	Rv3203 lipase LipV		25.7% 12.3%	25.7% 12.3%	1
79	MSMEG_6658	BCG_3656c Putative hydrolase	Rv3591c hydrolase		28.5% 16%	28.5% 16%	1
80	MSMEG_6708	BCG_3728 Possible epoxide hydrolase ephE	Rv0134 epoxide hydrolase EphF		34.1% 22.6%	38.3% 24.1%	36.6% 22.5%
81	MSMEG_6710	BCG_2728 Possible hydrolase	Rv2715 hydrolase		26.6% 14.9%	26.6% 14.9%	1
82	MSMEG_6719	BCG_3728 Possible epoxide hydrolase ephE	Rv0134 epoxide hydrolase EphF		36.3% 25.6%	40.3% 27.7%	36.6% 22.5%
83	MSMEG_6720	BCG_1185 Probable epoxide hydrolase ephC	Rv0134 epoxide hydrolase EphF		35.1% 20.7%	38.5% 23.7%	34.5% 20.95
84	MSMEG_6763	BCG_0108c Probable oxidoreductase	Rv0077c oxidoreductase		49.1% 36.1%	49.1% 36.1%	1
85	MSMEG_6772	BCG_3411 Probable homoserine O-acetyltransferase me	Rv3341 homoserine O-acetyltransferase		36% 20.6%	36% 20.6%	1
86	MSMEG_6831	BCG_3202 Possible peroxidase (non-haem peroxidase)	Rv3177 peroxidase		49.7% 35.9%	49.7% 35.9%	1
87	MSMEG_6838	/	/
88	MSMEG_6850	BCG_1977 Probable epoxide hydrolase ephB	Rv1938 epoxide hydrolase EphB		20.1% 14%	20.4% 13.7%	1
89	MSMEG_6852	BCG_2991c Probable lipase/esterase lipN	Rv2970c lipase/esterase LipN		33.8% 23.6%	33.2% 23.6%	1
90	MSMEG_6906	BCG_0076c Possible hydrolase	Rv0045c hydrolase		72.4% 62.8%	72.4% 62.8%	1
